# Supplementary material for: Sequence Types and Antimicrobial Resistance Profiles of Salmonella Typhimurium in the Food Chain in Singapore
Source: Microorganisms. 2024 Sep 19;12(9):1912. doi: 10.3390/microorganisms12091912 (PMC11434088; doi:10.3390/microorganisms12091912)
Supplement: Supplementary file 1 [file microorganisms-12-01912-s001.zip]

Archive with 1 entries (1 files):
- microorganisms-3213627-supplementary.pdf
